# Supplementary material for: Worrying Thoughts Limit Working Memory Capacity in Math Anxiety
Source: PLoS One. 2016 Oct 27;11(10):e0165644. doi: 10.1371/journal.pone.0165644 (PMC5082927; doi:10.1371/journal.pone.0165644)
Supplement: S1 File — (XLSX) [file pone.0165644.s001.xlsx]

## Sheet: Sheet1
Group	Gender	MARS-R	the Chinese version of short form of TAI	age
HMA	Male	83	5	18
HMA	Male	85	6	21
HMA	Male	85	7	21
HMA	Male	82	5	18
HMA	Female	79	5	19
HMA	Male	86	6	19
HMA	Female	79	6	18
HMA	Female	80	6	20
HMA	Female	78	5	22
HMA	Male	83	7	21
HMA	Female	84	6	18
HMA	Male	94	6	21
HMA	Male	95	7	20
HMA	Female	92	5	18
HMA	Male	83	5	20
HMA	Male	84	7	18
HMA	Female	80	6	18
HMA	Male	83	5	19
HMA	Female	80	7	21
HMA	Female	81	6	21
HMA	Female	82	5	20
HMA	Female	83	5	20
HMA	Male	84	6	22
HMA	Female	86	6	18
HMA	Male	89	5	18
HMA	Male	84	5	19
HMA	Female	90	6	23
HMA	Female	91	7	22
HMA	Female	83	5	19
HMA	Female	98	6	18
HMA	Male	82	7	19
HMA	Female	92	6	19
HMA	Male	93	6	20
HMA	Male	93	5	19
HMA	Female	82	5	21
HMA	Male	88	6	18
HMA	Female	82	6	18
HMA	Female	85	5	19
HMA	Female	85	5	20
HMA	Female	79	7	18
HMA	Male	85	7	20
HMA	Female	86	6	22
HMA	Female	85	6	21
HMA	Male	77	6	22
HMA	Female	86	5	18
HMA	Male	84	5	22
HMA	Female	75	6	21
HMA	Male	83	6	19
HMA	Female	75	6	22
HMA	Male	76	5	23
HMA	Female	76	5	19
HMA	Male	76	5	20
HMA	Female	82	6	21
HMA	Male	77	6	23
HMA	Female	77	7	18
HMA	Male	79	7	19
HMA	Female	79	7	20
HMA	Male	79	7	19
HMA	Female	82	7	19
HMA	Male	82	6	19
HMA	Male	85	7	19
LMA	Female	36	7	22
LMA	Female	40	6	19
LMA	Male	36	5	21
LMA	Male	36	5	21
LMA	Female	37	6	19
LMA	Male	37	6	18
LMA	Male	40	7	20
LMA	Female	42	7	18
LMA	Female	35	6	22
LMA	Male	36	5	19
LMA	Male	40	6	21
LMA	Male	39	5	18
LMA	Male	35	5	21
LMA	Male	34	7	18
LMA	Female	32	7	23
LMA	Female	35	6	21
LMA	Male	42	6	21
LMA	Female	46	6	23
LMA	Female	42	7	22
LMA	Female	37	7	18
LMA	Male	42	7	21
LMA	Male	42	6	20
LMA	Female	41	6	18
LMA	Female	39	5	23
LMA	Female	38	6	20
LMA	Male	45	7	22
LMA	Male	35	6	19
LMA	Female	36	5	20
LMA	Male	36	6	19
LMA	Male	32	6	22
LMA	Male	35	6	20
LMA	Female	41	5	19
LMA	Female	39	6	21
LMA	Male	35	6	22
LMA	Male	39	7	21
LMA	Male	33	7	19
LMA	Female	41	7	20
LMA	Female	45	5	22
LMA	Male	41	6	21
LMA	Female	44	7	18
LMA	Female	39	7	20
LMA	Male	47	6	21
LMA	Male	48	6	18
LMA	Female	51	5	19
LMA	Male	35	6	18
LMA	Female	42	5	23
LMA	Female	32	5	21
LMA	Female	35	6	18
LMA	Female	39	6	21
LMA	Male	44	5	19
LMA	Male	42	7	22
LMA	Female	41	6	18
LMA	Female	48	5	18
LMA	Female	46	5	21
LMA	Male	45	6	20
LMA	Male	44	7	21
LMA	Male	50	6	19
LMA	Male	46	5	18
LMA	Female	39	6	21
LMA	Male	40	5	19
LMA	Female	39	6	18
