# Supplementary material for: Worrying Thoughts Limit Working Memory Capacity in Math Anxiety
Source: PLoS One. 2016 Oct 27;11(10):e0165644. doi: 10.1371/journal.pone.0165644 (PMC5082927; doi:10.1371/journal.pone.0165644)
Supplement: S2 File — (XLSX) [file pone.0165644.s002.xlsx]

## Sheet: Sheet1
	math-related condition					valence-neutral condition					indecies
Group	Size 3	Size 4	Size 5	All Sizes		Size 3	Size 4	Size 5	All Sizes		Size 3	Size 4	Size 5
HMA	0	0	0	0		0	0.333333	0	0.111111		0	-0.333333	0
HMA	0	0.333333	0	0.111111		0.333333	0.333333	0.333333	0.333333		-0.333333	0	-0.333333
HMA	0	0.333333	0	0.111111		0	0	0.333333	0.138889		0	0.333333	-0.333333
HMA	0.333333	0	0	0.0833333		0.333333	0	0	0.0833333		0	0	0
HMA	0.333333	0	0	0.0833333		0.333333	0.333333	0	0.194444		0	-0.333333	0
HMA	0.333333	0	0	0.0833333		0.333333	0	0.333333	0.222222		0	0	-0.333333
HMA	0.333333	0	0	0.0833333		0.333333	0.333333	0	0.194444		0	-0.333333	0
HMA	0.333333	0	0	0.0833333		0	0.333333	0.333333	0.25		0.333333	-0.333333	-0.333333
HMA	0.333333	0	0	0.0833333		1	0.333333	0	0.361111		-0.666667	-0.333333	0
HMA	1	0.333333	0	0.361111		1	0.333333	0.333333	0.5		0	0	-0.333333
HMA	0.666667	0.666667	0	0.388889		0.666667	0.333333	0.333333	0.416667		0	0.333333	-0.333333
HMA	0.666667	0	0	0.166667		0.333333	0.333333	0.333333	0.333333		0.333333	-0.333333	-0.333333
HMA	0.666667	0	0	0.166667		0.666667	0.666667	0.333333	0.527778		0	-0.666667	-0.333333
HMA	1	0.333333	0.333333	0.5		0.666667	0.333333	0.333333	0.416667		0.333333	0	0
HMA	0.666667	1	0.333333	0.638889		1	0.666667	0.666667	0.75		-0.333333	0.333333	-0.333333
HMA	0.666667	0	0	0.166667		1	0	0.333333	0.388889		-0.333333	0	-0.333333
HMA	0.333333	0	0	0.0833333		0.333333	0.333333	0.333333	0.333333		0	-0.333333	-0.333333
HMA	0.333333	0.333333	0	0.194444		0	0.333333	0.333333	0.25		0.333333	0	-0.333333
HMA	0.333333	0	0	0.0833333		0.333333	0.333333	0.333333	0.333333		0	-0.333333	-0.333333
HMA	0.333333	0	0	0.0833333		0.666667	0.333333	0.333333	0.416667		-0.333333	-0.333333	-0.333333
HMA	0.333333	0	0	0.0833333		0.666667	0.333333	0.333333	0.416667		-0.333333	-0.333333	-0.333333
HMA	0	0.333333	0	0.111111		0	0.666667	0.333333	0.361111		0	-0.333333	-0.333333
HMA	0	0.333333	0	0.111111		0	0.666667	0.333333	0.361111		0	-0.333333	-0.333333
HMA	0	0.333333	0	0.111111		0.333333	0.333333	0	0.194444		-0.333333	0	0
HMA	0	0.333333	0	0.111111		0	0	0.333333	0.138889		0	0.333333	-0.333333
HMA	0	0.333333	0	0.111111		0	0.333333	0.333333	0.25		0	0	-0.333333
HMA	0	0	0.333333	0.138889		0	0	0.666667	0.277778		0	0	-0.333333
HMA	0	0	0.333333	0.138889		0.333333	0.333333	0	0.194444		-0.333333	-0.333333	0.333333
HMA	0.666667	0	0	0.166667		0.666667	0	0	0.166667		0	0	0
HMA	0.333333	0.333333	0	0.194444		0.333333	0.333333	0.333333	0.333333		0	0	-0.333333
HMA	0	0	0.333333	0.138889		0.333333	0	0.666667	0.361111		-0.333333	0	-0.333333
HMA	0	0	0.333333	0.138889		0	0	0.666667	0.277778		0	0	-0.333333
HMA	0	0	0.333333	0.138889		0	0.333333	0.666667	0.388889		0	-0.333333	-0.333333
HMA	0	0	0.333333	0.138889		0	0	0.333333	0.138889		0	0	0
HMA	0.666667	0	0	0.166667		0.333333	0	0.333333	0.222222		0.333333	0	-0.333333
HMA	0.333333	0.333333	0	0.194444		0.666667	0.333333	0.333333	0.416667		-0.333333	0	-0.333333
HMA	0.333333	0.333333	0	0.194444		0.333333	0.666667	0.333333	0.444444		0	-0.333333	-0.333333
HMA	0.333333	0.333333	0	0.194444		0.333333	0.666667	0	0.305556		0	-0.333333	0
HMA	0.333333	0.333333	0	0.194444		0.333333	0	0.333333	0.222222		0	0.333333	-0.333333
HMA	0.333333	0.333333	0	0.194444		0	0.333333	0.333333	0.25		0.333333	0	-0.333333
HMA	0.333333	0	0.333333	0.222222		0.333333	0	0.666667	0.361111		0	0	-0.333333
HMA	0.333333	1	0	0.416667		0.666667	1	0.333333	0.638889		-0.333333	0	-0.333333
HMA	1	0.666667	0	0.472222		1	0.666667	0.333333	0.611111		0	0	-0.333333
HMA	0.333333	0	0.333333	0.222222		0.333333	0	0.333333	0.222222		0	0	0
HMA	0.333333	0	0.333333	0.222222		0.666667	0	0.666667	0.444444		-0.333333	0	-0.333333
HMA	0.333333	0	0.333333	0.222222		0	0.333333	0.333333	0.25		0.333333	-0.333333	0
HMA	1	0	0	0.25		0.666667	0.333333	0.333333	0.416667		0.333333	-0.333333	-0.333333
HMA	1	0	0	0.25		0.666667	0.333333	0.333333	0.416667		0.333333	-0.333333	-0.333333
HMA	1	0	0	0.25		0.666667	0	0.333333	0.305556		0.333333	0	-0.333333
HMA	0.333333	0	0	0.0833333		0.333333	0.333333	0.333333	0.333333		0	-0.333333	-0.333333
HMA	1	0	0	0.25		1	0	0.333333	0.388889		0	0	-0.333333
HMA	0.666667	0.333333	0	0.277778		1	0.333333	0.333333	0.5		-0.333333	0	-0.333333
HMA	0.666667	0.333333	0	0.277778		0.333333	0.333333	0.333333	0.333333		0.333333	0	-0.333333
HMA	0.666667	0.333333	0	0.277778		0.666667	0.333333	0.333333	0.416667		0	0	-0.333333
HMA	0.666667	0	0.333333	0.305556		0.666667	0	0	0.166667		0	0	0.333333
HMA	0.666667	0	0.333333	0.305556		0.333333	0	0.666667	0.361111		0.333333	0	-0.333333
HMA	0.333333	0.666667	0	0.305556		0.333333	0.666667	0	0.305556		0	0	0
HMA	0.333333	0.666667	0	0.305556		0.666667	0.333333	0	0.277778		-0.333333	0.333333	0
HMA	0.333333	0.666667	0.333333	0.444444		0	1	0	0.333333		0.333333	-0.333333	0.333333
HMA	1	1	0.333333	0.722222		0.666667	0.333333	0.333333	0.416667		0.333333	0.666667	0
HMA	0.333333	0.666667	0.666667	0.583333		0.666667	1	1	0.916667		-0.333333	-0.333333	-0.333333
LMA	0.333333	0	0	0.0833333		0.666667	0	0	0.166667		-0.333333	0	0
LMA	0	0.333333	0	0.111111		0	0.333333	0	0.111111		0	0	0
LMA	0.333333	0	0	0.0833333		0.333333	0	0	0.0833333		0	0	0
LMA	0.666667	0	0	0.166667		0.333333	0	0	0.0833333		0.333333	0	0
LMA	0.666667	0	0.333333	0.305556		1	0.333333	0	0.361111		-0.333333	-0.333333	0.333333
LMA	0.333333	0.333333	0	0.194444		0.333333	0.333333	0	0.194444		0	0	0
LMA	0.666667	0.333333	0	0.277778		0.333333	0.333333	0	0.194444		0.333333	0	0
LMA	0.666667	0	0	0.166667		0.333333	0.333333	0	0.194444		0.333333	-0.333333	0
LMA	0	0.333333	0	0.111111		0	0.333333	0	0.111111		0	0	0
LMA	0.333333	0	0	0.0833333		0.333333	0	0	0.0833333		0	0	0
LMA	0.666667	0	0	0.166667		0.666667	0	0	0.166667		0	0	0
LMA	0.666667	0.333333	0	0.277778		0.333333	0	0	0.0833333		0.333333	0.333333	0
LMA	0.666667	0.333333	0	0.277778		0.333333	0.333333	0	0.194444		0.333333	0	0
LMA	0.333333	0.333333	0.333333	0.333333		0.333333	0.666667	0	0.305556		0	-0.333333	0.333333
LMA	0	0.333333	0	0.111111		0	0.333333	0.333333	0.25		0	0	-0.333333
LMA	0.333333	0	0	0.0833333		0.333333	0.333333	0.333333	0.333333		0	-0.333333	-0.333333
LMA	0.333333	0.333333	0	0.194444		0.333333	0.333333	0	0.194444		0	0	0
LMA	0.666667	0.333333	0	0.277778		0.333333	0.333333	0	0.194444		0.333333	0	0
LMA	0.666667	0.333333	0	0.277778		0.333333	0	0.333333	0.222222		0.333333	0.333333	-0.333333
LMA	0.666667	0.333333	0	0.277778		0.333333	0.333333	0	0.194444		0.333333	0	0
LMA	0.666667	0.333333	0	0.277778		0.333333	0.333333	0	0.194444		0.333333	0	0
LMA	0.666667	0.333333	0	0.277778		0.333333	0.333333	0.333333	0.333333		0.333333	0	-0.333333
LMA	0	0.333333	0.333333	0.25		0	0	0.333333	0.138889		0	0.333333	0
LMA	0.333333	0.333333	0.333333	0.333333		0.333333	0.333333	0.333333	0.333333		0	0	0
LMA	1	0.333333	0.666667	0.638889		0.666667	0.333333	1	0.694444		0.333333	0	-0.333333
LMA	1	0	0.333333	0.388889		0.666667	0.333333	0.666667	0.555556		0.333333	-0.333333	-0.333333
LMA	0.333333	0.333333	0	0.194444		0.333333	0.333333	0.333333	0.333333		0	0	-0.333333
LMA	0.333333	0.333333	0.333333	0.333333		0.333333	0.333333	0.333333	0.333333		0	0	0
LMA	0.333333	0.333333	0.333333	0.333333		0.333333	0.333333	0.333333	0.333333		0	0	0
LMA	0.333333	0.333333	0	0.194444		0.333333	0.333333	0	0.194444		0	0	0
LMA	0.333333	0.333333	0.333333	0.333333		0	0.333333	0.333333	0.25		0.333333	0	0
LMA	0.333333	0.333333	0.333333	0.333333		1	1	0	0.583333		-0.666667	-0.666667	0.333333
LMA	0.333333	0.333333	0.333333	0.333333		0	0.333333	0.333333	0.25		0.333333	0	0
LMA	0.333333	0	0	0.0833333		0	0.333333	0.333333	0.25		0.333333	-0.333333	-0.333333
LMA	0.333333	0.333333	0.333333	0.333333		0	0.333333	0.333333	0.25		0.333333	0	0
LMA	0.333333	0.333333	0.333333	0.333333		0.333333	0.333333	0	0.194444		0	0	0.333333
LMA	0.333333	0.333333	0.333333	0.333333		0	0.333333	0.333333	0.25		0.333333	0	0
LMA	0.333333	0.333333	0.333333	0.333333		0.333333	0.666667	0	0.305556		0	-0.333333	0.333333
LMA	0.333333	0.666667	0	0.305556		0.666667	0.666667	0.333333	0.527778		-0.333333	0	-0.333333
LMA	1	0.666667	0.666667	0.75		1	0.333333	0.666667	0.638889		0	0.333333	0
LMA	0.666667	1	0.666667	0.777778		1	0.333333	0.333333	0.5		-0.333333	0.666667	0.333333
LMA	1	0.333333	0.333333	0.5		1	0.333333	0.333333	0.5		0	0	0
LMA	0.666667	0.666667	0.333333	0.527778		0.666667	0.333333	0.333333	0.416667		0	0.333333	0
LMA	0.333333	0.333333	0.666667	0.472222		0.666667	0.333333	0.333333	0.416667		-0.333333	0	0.333333
LMA	0	0.333333	0	0.111111		0	0.333333	0.333333	0.25		0	0	-0.333333
LMA	0.333333	0.333333	0.333333	0.333333		0	0.333333	0.333333	0.25		0.333333	0	0
LMA	0	0.666667	0.333333	0.361111		0	0.333333	0.333333	0.25		0	0.333333	0
LMA	0.333333	0.333333	0.333333	0.333333		1	0	0.333333	0.388889		-0.666667	0.333333	0
LMA	0.333333	0.333333	0.333333	0.333333		0.666667	0.666667	0	0.388889		-0.333333	-0.333333	0.333333
LMA	0	0.666667	0.333333	0.361111		0.333333	0.333333	0.333333	0.333333		-0.333333	0.333333	0
LMA	0.333333	0.333333	0.333333	0.333333		0.333333	0.333333	0.333333	0.333333		0	0	0
LMA	0.333333	0.333333	0	0.194444		0.333333	0.333333	0.333333	0.333333		0	0	-0.333333
LMA	0.333333	0.666667	0.333333	0.444444		0.333333	0.666667	0	0.305556		0	0	0.333333
LMA	0.666667	0.666667	0.666667	0.666667		0.666667	0.666667	0	0.388889		0	0	0.666667
LMA	0.333333	0.666667	0.333333	0.444444		0.666667	0.333333	0	0.277778		-0.333333	0.333333	0.333333
LMA	0	0.666667	0	0.222222		0.333333	0.333333	0	0.194444		-0.333333	0.333333	0
LMA	0.666667	0.666667	0.333333	0.527778		0.333333	0.333333	0.666667	0.472222		0.333333	0.333333	-0.333333
LMA	0.333333	0.666667	0.333333	0.444444		0.666667	0.333333	0	0.277778		-0.333333	0.333333	0.333333
LMA	1	0.333333	0.333333	0.5		1	0.666667	0.333333	0.611111		0	-0.333333	0
LMA	1	1	0.333333	0.722222		0.666667	1	1	0.916667		0.333333	0	-0.666667
LMA	0.333333	0.333333	0.666667	0.472222		0.666667	0.333333	0	0.277778		-0.333333	0	0.666667
