# Supplementary material for: Worrying Thoughts Limit Working Memory Capacity in Math Anxiety
Source: PLoS One. 2016 Oct 27;11(10):e0165644. doi: 10.1371/journal.pone.0165644 (PMC5082927; doi:10.1371/journal.pone.0165644)
Supplement: S3 File — (XLSX) [file pone.0165644.s003.xlsx]

## Sheet: Sheet1
Group	math-related condition	valence-neutral condition
HMA	4792.15	5355.08
HMA	6307.07	5254.76
HMA	4822.05	4326.65
HMA	3066.23	3857.01
HMA	4010.68	5391.14
HMA	4703.23	4313.89
HMA	4472.42	6236.94
HMA	6621.32	4365.07
HMA	4042.38	6279.78
HMA	6374.28	3966.9
HMA	3880.07	3490.57
HMA	3677.42	5371.32
HMA	4185.48	5554.33
HMA	3376.18	6439.91
HMA	3661.19	3525.72
HMA	5525.58	6024.63
HMA	5884.14	6667.35
HMA	4988.48	3937.49
HMA	4638.09	4796.57
HMA	5613.19	5536.29
HMA	4599.29	5878.68
HMA	6717.38	4620.79
HMA	6112.28	4631.06
HMA	5468.75	6124.33
HMA	6578.89	5826.81
HMA	3522.43	4057.33
HMA	5573.95	5796.7
HMA	5358.54	6796.64
HMA	4391.98	3638.68
HMA	2989.47	5750.52
HMA	5584.74	3212.63
HMA	6727.11	6027.23
HMA	3064.63	3263.25
HMA	3537.94	3838.85
HMA	6113.21	3819.63
HMA	5212.43	3854.07
HMA	5526.7	6440.58
HMA	3798.55	6405.6
HMA	4166.16	5273.54
HMA	6731.98	4269.35
HMA	3703.28	3578.48
HMA	6749.47	4886.65
HMA	4151.47	4385.28
HMA	5865.36	4580.54
HMA	6071.95	4920.58
HMA	3999.66	4423.67
HMA	3463.3	5183.04
HMA	4644.87	6806.53
HMA	5706.82	4141.46
HMA	5593.19	4032.21
HMA	6173.91	5514.26
HMA	5754.63	5681.76
HMA	5240.55	4780.94
HMA	5890.86	3379.32
HMA	5037.17	3929.36
HMA	4267.6	5873.86
HMA	6314.87	5477.31
HMA	4743.54	3875.85
HMA	4984.73	4162.62
HMA	3318.44	4122.83
HMA	5953.48	3023.37
LMA	3325.66	5242.54
LMA	3874.98	6052.7
LMA	3010.21	5173.1
LMA	3885.22	6743.86
LMA	6049.4	3337.14
LMA	6242.66	5896.84
LMA	5748.24	3529.9
LMA	6460.07	6561.76
LMA	6677.69	3993.18
LMA	4628.21	4224.78
LMA	3903.66	4573.78
LMA	6142.59	3217.77
LMA	3518.29	4081.62
LMA	4269.64	4953.34
LMA	5925.69	4456.1
LMA	3275.62	4573.6
LMA	4380.64	6296.14
LMA	3468.99	6058.4
LMA	5515.9	3973.58
LMA	3394.52	5289.75
LMA	4094.6	3659.91
LMA	5779.85	6295.29
LMA	3193.01	5720.54
LMA	3342.94	5241.65
LMA	4452.55	6563.49
LMA	6273.01	4306.79
LMA	6989.74	5192.31
LMA	6839.7	3964.77
LMA	6745.35	4441.26
LMA	3373.02	3171.65
LMA	4006.14	3707.38
LMA	5841.68	3875.32
LMA	6008.59	6293.78
LMA	4383.27	5407.14
LMA	4989.11	5758.78
LMA	4757.98	4578.37
LMA	5790.56	5033.85
LMA	6060.11	5405.13
LMA	5954	5628.42
LMA	3824.88	4444.63
LMA	5711.77	5843.34
LMA	3788.79	5044.76
LMA	5926.5	5896.41
LMA	4129.43	5257.13
LMA	4716.67	5809.6
LMA	5067.09	5966.1
LMA	5847.39	6361.16
LMA	3582.31	4754.84
LMA	3729.15	3422.51
LMA	5962.08	4901.66
LMA	4043.21	5870.23
LMA	3814.9	5584.19
LMA	3546.3	4158.49
LMA	5051.69	3909.19
LMA	5453.42	4213.4
LMA	5336.37	6080.79
LMA	4866.59	4085.71
LMA	3752.32	4888.1
LMA	3856.6	3489.69
LMA	3105.44	6465.89
LMA	5566.52	6476.77
