# Supplementary material for: Worrying Thoughts Limit Working Memory Capacity in Math Anxiety
Source: PLoS One. 2016 Oct 27;11(10):e0165644. doi: 10.1371/journal.pone.0165644 (PMC5082927; doi:10.1371/journal.pone.0165644)
Supplement: S4 File — (XLSX) [file pone.0165644.s004.xlsx]

## Sheet: Sheet1
	math-related condition					valence-neutral condition
Group	Correct response	Error response	error rates			Correct response	Error response	error rates
HMA	35	1	0.0277778			36	0	0
HMA	34	2	0.0555556			35	1	0.0277778
HMA	35	1	0.0277778			35	1	0.0277778
HMA	36	0	0			35	1	0.0277778
HMA	34	2	0.0555556			36	0	0
HMA	35	1	0.0277778			31	5	0.138889
HMA	34	2	0.0555556			35	1	0.0277778
HMA	35	1	0.0277778			34	2	0.0555556
HMA	36	0	0			36	0	0
HMA	33	3	0.0833333			34	2	0.0555556
HMA	32	4	0.111111			35	1	0.0277778
HMA	33	3	0.0833333			33	3	0.0833333
HMA	31	5	0.138889			36	0	0
HMA	33	3	0.0833333			34	2	0.0555556
HMA	35	1	0.0277778			32	4	0.111111
HMA	34	2	0.0555556			33	3	0.0833333
HMA	33	3	0.0833333			36	0	0
HMA	34	2	0.0555556			33	3	0.0833333
HMA	35	1	0.0277778			31	5	0.138889
HMA	35	1	0.0277778			35	1	0.0277778
HMA	35	1	0.0277778			36	0	0
HMA	34	2	0.0555556			36	0	0
HMA	35	1	0.0277778			34	2	0.0555556
HMA	36	0	0			36	0	0
HMA	35	1	0.0277778			31	5	0.138889
HMA	35	1	0.0277778			36	0	0
HMA	35	1	0.0277778			36	0	0
HMA	35	1	0.0277778			34	2	0.0555556
HMA	35	1	0.0277778			34	2	0.0555556
HMA	36	0	0			36	0	0
HMA	36	0	0			33	3	0.0833333
HMA	35	1	0.0277778			34	2	0.0555556
HMA	34	2	0.0555556			36	0	0
HMA	35	1	0.0277778			35	1	0.0277778
HMA	35	1	0.0277778			31	5	0.138889
HMA	35	1	0.0277778			36	0	0
HMA	34	2	0.0555556			35	1	0.0277778
HMA	34	2	0.0555556			33	3	0.0833333
HMA	36	0	0			36	0	0
HMA	34	2	0.0555556			35	1	0.0277778
HMA	36	0	0			34	2	0.0555556
HMA	34	2	0.0555556			36	0	0
HMA	36	0	0			36	0	0
HMA	36	0	0			35	1	0.0277778
HMA	36	0	0			35	1	0.0277778
HMA	33	3	0.0833333			35	1	0.0277778
HMA	34	2	0.0555556			34	2	0.0555556
HMA	36	0	0			36	0	0
HMA	33	3	0.0833333			33	3	0.0833333
HMA	34	2	0.0555556			36	0	0
HMA	36	0	0			34	2	0.0555556
HMA	34	2	0.0555556			31	5	0.138889
HMA	33	3	0.0833333			33	3	0.0833333
HMA	34	2	0.0555556			32	4	0.111111
HMA	33	3	0.0833333			36	0	0
HMA	34	2	0.0555556			34	2	0.0555556
HMA	36	0	0			36	0	0
HMA	34	2	0.0555556			35	1	0.0277778
HMA	36	0	0			33	3	0.0833333
HMA	34	2	0.0555556			35	1	0.0277778
HMA	36	0	0			34	2	0.0555556
LMA	31	5	0.138889			36	0	0
LMA	35	1	0.0277778			34	2	0.0555556
LMA	34	2	0.0555556			31	5	0.138889
LMA	34	2	0.0555556			34	2	0.0555556
LMA	36	0	0			33	3	0.0833333
LMA	34	2	0.0555556			33	3	0.0833333
LMA	34	2	0.0555556			33	3	0.0833333
LMA	36	0	0			35	1	0.0277778
LMA	33	3	0.0833333			32	4	0.111111
LMA	36	0	0			34	2	0.0555556
LMA	36	0	0			36	0	0
LMA	36	0	0			35	1	0.0277778
LMA	34	2	0.0555556			36	0	0
LMA	33	3	0.0833333			33	3	0.0833333
LMA	36	0	0			34	2	0.0555556
LMA	34	2	0.0555556			36	0	0
LMA	36	0	0			33	3	0.0833333
LMA	35	1	0.0277778			35	1	0.0277778
LMA	33	3	0.0833333			34	2	0.0555556
LMA	36	0	0			35	1	0.0277778
LMA	35	1	0.0277778			36	0	0
LMA	35	1	0.0277778			34	2	0.0555556
LMA	36	0	0			33	3	0.0833333
LMA	34	2	0.0555556			31	5	0.138889
LMA	36	0	0			33	3	0.0833333
LMA	31	5	0.138889			36	0	0
LMA	35	1	0.0277778			34	2	0.0555556
LMA	35	1	0.0277778			35	1	0.0277778
LMA	33	3	0.0833333			34	2	0.0555556
LMA	31	5	0.138889			32	4	0.111111
LMA	35	1	0.0277778			33	3	0.0833333
LMA	35	1	0.0277778			34	2	0.0555556
LMA	34	2	0.0555556			36	0	0
LMA	36	0	0			31	5	0.138889
LMA	36	0	0			35	1	0.0277778
LMA	35	1	0.0277778			33	3	0.0833333
LMA	35	1	0.0277778			35	1	0.0277778
LMA	34	2	0.0555556			33	3	0.0833333
LMA	31	5	0.138889			31	5	0.138889
LMA	36	0	0			36	0	0
LMA	35	1	0.0277778			36	0	0
LMA	35	1	0.0277778			34	2	0.0555556
LMA	35	1	0.0277778			32	4	0.111111
LMA	33	3	0.0833333			35	1	0.0277778
LMA	36	0	0			33	3	0.0833333
LMA	35	1	0.0277778			35	1	0.0277778
LMA	32	4	0.111111			36	0	0
LMA	35	1	0.0277778			35	1	0.0277778
LMA	34	2	0.0555556			35	1	0.0277778
LMA	31	5	0.138889			33	3	0.0833333
LMA	34	2	0.0555556			36	0	0
LMA	35	1	0.0277778			35	1	0.0277778
LMA	35	1	0.0277778			34	2	0.0555556
LMA	31	5	0.138889			35	1	0.0277778
LMA	36	0	0			34	2	0.0555556
LMA	35	1	0.0277778			36	0	0
LMA	33	3	0.0833333			34	2	0.0555556
LMA	36	0	0			35	1	0.0277778
LMA	33	3	0.0833333			36	0	0
LMA	35	1	0.0277778			36	0	0
LMA	32	4	0.111111			33	3	0.0833333
