# Supplementary material for: Worrying Thoughts Limit Working Memory Capacity in Math Anxiety
Source: PLoS One. 2016 Oct 27;11(10):e0165644. doi: 10.1371/journal.pone.0165644 (PMC5082927; doi:10.1371/journal.pone.0165644)
Supplement: S5 File — (XLSX) [file pone.0165644.s005.xlsx]

## Sheet: Sheet1
	math-related condition													valence-neutral condition
	Size 3			Size 4			Size 5			All Sizes				Size 3			Size 4			Size 5			All Sizes
Group	Trial 1	Trial 2	Trial 3	Trial 1	Trial 2	Trial 3	Trial 1	Trial 2	Trial 3	Trial 1	Trial 2	Trial 3		Trial 1	Trial 2	Trial 3	Trial 1	Trial 2	Trial 3	Trial 1	Trial 2	Trial 3	Trial 1	Trial 2	Trial 3
HMA	0	0	0	0	0	0	0	0	0	0	0	0		0	0	0	0	0	4	0	0	0	0	0	4
HMA	0	0	3	0	0	0	0	0	0	0	0	3		0	0	3	0	0	0	0	0	0	0	0	3
HMA	0	0	3	0	0	0	0	0	0	0	0	3		0	3	0	0	0	4	0	0	0	0	3	4
HMA	3	0	3	0	0	0	0	5	5	3	5	8		0	0	0	4	4	4	0	0	0	4	4	4
HMA	0	0	0	0	0	4	0	0	0	0	0	4		0	0	0	4	4	0	0	0	5	4	4	5
HMA	0	0	0	0	0	4	0	0	0	0	0	4		3	0	0	0	4	0	0	0	5	3	4	5
HMA	3	3	0	4	4	4	0	0	5	7	7	9		3	3	3	4	0	4	0	5	5	7	8	12
HMA	0	0	0	0	0	4	0	0	0	0	0	4		0	0	0	0	0	0	0	0	5	0	0	5
HMA	0	0	3	0	0	0	0	0	0	0	0	3		0	3	0	0	0	0	0	0	5	0	3	5
HMA	3	3	3	0	4	0	0	0	5	3	7	8		3	0	3	0	0	4	0	5	0	3	5	7
HMA	0	0	3	0	0	0	0	0	0	0	0	3		0	3	0	0	0	4	0	0	0	0	3	4
HMA	3	3	3	0	0	4	0	0	0	3	3	7		3	3	3	0	4	0	0	0	5	3	7	8
HMA	0	0	3	0	0	0	0	0	0	0	0	3		0	0	0	0	4	0	0	0	5	0	4	5
HMA	3	0	0	0	4	4	0	5	5	3	9	9		0	3	3	4	4	4	5	5	5	9	12	12
HMA	0	0	3	0	0	0	0	0	0	0	0	3		3	0	0	0	4	0	0	0	5	3	4	5
HMA	0	0	3	0	0	0	0	0	0	0	0	3		3	3	0	0	4	0	0	0	5	3	7	5
HMA	3	0	0	0	0	0	0	0	0	3	0	0		3	0	3	0	0	4	0	5	0	3	5	7
HMA	0	0	0	0	0	4	0	0	0	0	0	4		0	0	0	4	4	0	0	0	5	4	4	5
HMA	3	3	0	0	0	0	0	0	5	3	3	5		3	0	0	0	4	4	0	0	0	3	4	4
HMA	0	0	0	0	0	4	0	0	0	0	0	4		0	3	0	0	0	4	0	0	0	0	3	4
HMA	3	3	0	0	0	4	0	0	0	3	3	4		3	0	3	0	0	4	0	5	0	3	5	7
HMA	3	3	0	0	0	0	0	0	5	3	3	5		3	0	0	0	0	0	0	5	5	3	5	5
HMA	3	3	3	0	4	4	0	0	0	3	7	7		3	3	3	0	4	4	5	0	0	8	7	7
HMA	3	3	3	4	4	4	0	0	5	7	7	12		3	0	3	0	0	4	0	5	0	3	5	7
HMA	0	0	0	0	0	4	0	0	0	0	0	4		0	0	0	0	0	0	0	0	5	0	0	5
HMA	0	0	0	0	0	4	0	0	0	0	0	4		0	0	0	0	4	0	0	0	5	0	4	5
HMA	0	0	0	0	0	0	0	0	5	0	0	5		0	0	0	0	0	0	0	5	5	0	5	5
HMA	0	0	0	0	0	0	0	0	5	0	0	5		0	3	0	0	0	4	0	0	0	0	3	4
HMA	3	0	3	0	4	4	0	0	0	3	4	7		3	0	3	0	0	4	0	5	0	3	5	7
HMA	0	0	0	0	0	0	0	0	5	0	0	5		3	0	0	0	0	0	0	5	5	3	5	5
HMA	0	0	0	0	0	0	0	0	5	0	0	5		0	0	0	0	0	0	0	5	5	0	5	5
HMA	0	0	0	0	0	0	0	0	5	0	0	5		0	0	0	4	0	0	0	5	5	4	5	5
HMA	3	3	0	0	0	0	0	0	5	3	3	5		3	3	0	0	0	4	0	0	0	3	3	4
HMA	0	0	0	0	0	0	0	0	5	0	0	5		0	0	0	0	0	0	0	0	5	0	0	5
HMA	0	3	3	0	0	0	0	0	0	0	3	3		0	3	0	0	0	0	0	0	5	0	3	5
HMA	0	0	3	0	0	0	0	0	0	0	0	3		3	3	3	0	0	4	0	0	0	3	3	7
HMA	0	0	3	4	4	4	0	0	0	4	4	7		3	3	0	4	4	4	0	0	5	7	7	9
HMA	0	3	3	0	0	0	0	0	0	0	3	3		3	0	0	0	4	0	0	0	5	3	4	5
HMA	0	3	3	0	0	0	0	0	0	0	3	3		0	3	3	4	4	0	0	0	5	4	7	8
HMA	0	3	3	0	0	0	0	0	0	0	3	3		3	3	3	0	0	0	0	0	5	3	3	8
HMA	0	0	3	0	0	0	0	0	0	0	0	3		3	0	0	0	4	0	0	0	5	3	4	5
HMA	3	3	0	0	0	0	0	0	5	3	3	5		0	3	3	0	0	0	0	0	0	0	3	3
HMA	0	3	3	0	0	0	0	0	0	0	3	3		0	3	3	0	0	0	0	0	0	0	3	3
HMA	0	3	0	0	0	4	0	0	0	0	3	4		3	0	0	0	4	0	0	0	5	3	4	5
HMA	0	3	0	0	0	4	0	0	0	0	3	4		0	0	0	0	4	0	0	0	5	0	4	5
HMA	0	3	0	0	0	4	0	0	0	0	3	4		3	0	3	0	0	4	0	5	0	3	5	7
HMA	0	3	0	0	0	4	0	0	0	0	3	4		0	0	3	4	4	0	0	0	5	4	4	8
HMA	0	3	0	0	0	4	0	0	0	0	3	4		3	0	0	0	4	4	0	0	0	3	4	4
HMA	0	3	0	0	0	4	0	0	0	0	3	4		0	3	0	0	0	0	0	0	5	0	3	5
HMA	0	3	0	0	0	4	0	0	0	0	3	4		0	0	0	0	4	0	0	0	5	0	4	5
HMA	0	3	0	0	0	0	0	0	5	0	3	5		3	0	0	0	0	0	0	5	5	3	5	5
HMA	0	3	0	0	0	0	0	0	5	0	3	5		0	3	0	0	0	0	0	0	5	0	3	5
HMA	0	3	0	0	0	0	0	0	5	0	3	5		3	0	3	0	0	0	0	5	5	3	5	8
HMA	0	3	0	0	0	0	0	0	5	0	3	5		0	0	0	0	4	0	0	0	5	0	4	5
HMA	3	3	3	0	0	0	0	0	0	3	3	3		3	0	3	0	0	4	0	5	0	3	5	7
HMA	3	3	3	0	0	0	0	0	0	3	3	3		3	0	3	0	0	4	0	5	0	3	5	7
HMA	3	3	3	0	0	0	0	0	0	3	3	3		3	3	0	0	0	0	0	0	5	3	3	5
HMA	0	0	3	0	0	0	0	0	0	0	0	3		3	0	0	0	4	0	0	0	5	3	4	5
HMA	3	3	3	0	0	0	0	0	0	3	3	3		3	3	3	0	0	0	0	0	5	3	3	8
HMA	3	3	0	0	0	4	0	0	0	3	3	4		3	3	3	0	0	4	0	0	5	3	3	12
HMA	3	3	0	0	0	4	0	0	0	3	3	4		3	0	0	0	4	0	0	0	5	3	4	5
LMA	0	3	3	0	4	4	5	0	0	5	7	7		3	0	0	0	0	4	0	5	5	3	5	9
LMA	0	0	3	0	0	0	0	0	0	0	0	3		0	3	3	0	0	0	0	0	0	0	3	3
LMA	0	0	0	0	0	4	0	0	0	0	0	4		0	0	0	0	0	4	0	0	0	0	0	4
LMA	3	0	0	0	4	0	0	0	5	3	4	5		3	0	0	0	4	4	0	0	0	3	4	4
LMA	0	0	3	0	0	0	0	0	0	0	0	3		0	0	3	0	0	0	0	0	0	0	0	3
LMA	0	3	3	0	0	0	0	0	0	0	3	3		0	0	3	0	0	0	0	0	0	0	0	3
LMA	0	0	0	0	4	4	0	0	0	0	4	4		0	3	0	0	0	4	0	0	0	0	3	4
LMA	0	0	3	4	0	4	0	5	0	4	5	7		3	3	0	0	0	4	0	0	0	3	3	4
LMA	3	0	0	0	4	4	0	0	0	3	4	4		0	3	3	0	4	4	5	0	0	5	7	7
LMA	3	3	3	4	0	0	0	5	5	7	8	8		3	0	0	4	4	4	0	5	5	7	9	9
LMA	3	3	3	4	0	4	0	5	5	7	8	12		3	3	3	4	0	0	0	5	5	7	8	8
LMA	3	3	3	0	4	0	0	0	5	3	7	8		3	3	3	0	4	0	0	0	5	3	7	8
LMA	0	3	3	0	4	4	5	0	0	5	7	7		3	0	3	0	0	4	0	5	0	3	5	7
LMA	0	0	3	0	0	4	5	5	0	5	5	7		3	0	3	0	0	4	0	5	0	3	5	7
LMA	3	3	0	0	0	0	0	0	5	3	3	5		0	0	0	4	4	0	0	0	5	4	4	5
LMA	0	3	0	0	0	4	0	0	0	0	3	4		0	3	0	0	0	4	0	0	0	0	3	4
LMA	3	3	0	0	0	4	0	0	0	3	3	4		0	3	0	0	0	4	0	0	0	0	3	4
LMA	0	3	3	0	0	0	0	0	0	0	3	3		0	3	0	0	0	4	0	0	0	0	3	4
LMA	0	0	0	0	0	4	0	0	0	0	0	4		0	0	0	0	0	4	0	0	0	0	0	4
LMA	0	0	3	0	0	0	0	0	0	0	0	3		0	0	3	0	0	0	0	0	0	0	0	3
LMA	0	3	3	0	0	0	0	0	0	0	3	3		0	3	3	0	0	0	0	0	0	0	3	3
LMA	3	0	3	4	4	4	0	5	5	7	9	12		3	3	3	0	4	0	0	0	5	3	7	8
LMA	3	3	0	0	0	4	0	0	0	3	3	4		0	0	3	0	0	0	0	0	0	0	0	3
LMA	3	3	0	0	0	4	0	0	0	3	3	4		0	3	0	0	0	4	0	0	0	0	3	4
LMA	0	3	0	0	0	4	0	0	0	0	3	4		0	3	0	0	0	4	0	0	0	0	3	4
LMA	3	3	0	0	0	4	0	0	0	3	3	4		0	3	0	0	0	4	0	0	0	0	3	4
LMA	3	3	0	0	0	4	0	0	0	3	3	4		0	3	0	0	0	0	0	0	5	0	3	5
LMA	3	3	0	0	0	4	0	0	0	3	3	4		0	3	0	0	0	4	0	0	0	0	3	4
LMA	3	3	0	0	0	4	0	0	0	3	3	4		0	3	0	0	0	4	0	0	0	0	3	4
LMA	3	3	0	0	0	4	0	0	0	3	3	4		3	0	0	0	4	0	0	0	5	3	4	5
LMA	0	0	0	0	4	0	0	0	5	0	4	5		0	0	0	0	0	0	0	0	5	0	0	5
LMA	3	0	0	0	4	0	0	0	5	3	4	5		3	0	0	0	4	0	0	0	5	3	4	5
LMA	0	3	0	0	0	4	0	0	0	0	3	4		3	0	0	0	4	0	0	0	5	3	4	5
LMA	3	0	0	0	4	0	0	0	5	3	4	5		3	0	0	0	4	0	0	0	5	3	4	5
LMA	3	0	0	0	4	0	0	0	5	3	4	5		3	0	0	0	4	0	0	0	5	3	4	5
LMA	0	3	0	0	0	4	0	0	0	0	3	4		0	3	0	0	0	4	0	0	0	0	3	4
LMA	3	0	0	0	4	0	0	0	5	3	4	5		3	0	0	0	4	4	0	0	0	3	4	4
LMA	0	0	0	0	0	4	0	0	0	0	0	4		0	0	0	0	4	0	0	0	5	0	4	5
LMA	3	3	3	0	0	0	0	0	5	3	3	8		0	3	3	0	4	0	5	0	5	5	7	8
LMA	0	0	3	0	0	0	0	0	0	0	0	3		3	0	0	0	4	0	0	0	5	3	4	5
LMA	3	0	0	0	4	0	0	0	5	3	4	5		0	0	0	0	4	0	0	0	5	0	4	5
LMA	3	0	0	0	4	0	0	0	5	3	4	5		3	3	3	4	4	4	0	0	0	7	7	7
LMA	3	0	0	0	4	0	0	0	5	3	4	5		0	0	0	0	4	0	0	0	5	0	4	5
LMA	0	0	3	0	0	0	0	0	0	0	0	3		0	0	0	0	4	0	0	0	5	0	4	5
LMA	3	0	0	0	4	0	0	0	5	3	4	5		0	0	0	0	4	0	0	0	5	0	4	5
LMA	3	0	0	0	4	0	0	0	5	3	4	5		0	3	0	0	0	4	0	0	0	0	3	4
LMA	3	0	0	0	4	0	0	0	5	3	4	5		0	0	0	0	4	0	0	0	5	0	4	5
LMA	0	0	0	0	0	4	0	0	0	0	0	4		0	0	0	0	4	0	0	0	5	0	4	5
LMA	3	0	0	0	4	0	0	0	5	3	4	5		0	0	0	0	4	0	0	0	5	0	4	5
LMA	0	0	0	4	4	0	0	0	5	4	4	5		0	0	0	0	4	0	0	0	5	0	4	5
LMA	3	0	0	0	4	0	0	0	5	3	4	5		3	3	3	0	0	0	0	0	5	3	3	8
LMA	3	0	0	0	4	0	0	0	5	3	4	5		3	0	3	0	4	4	0	0	0	3	4	7
LMA	0	0	0	4	4	0	0	0	5	4	4	5		3	0	0	0	4	0	0	0	5	3	4	5
LMA	3	0	0	0	4	0	0	0	5	3	4	5		3	0	0	0	4	0	0	0	5	3	4	5
LMA	0	3	0	0	0	4	0	0	0	0	3	4		3	0	0	0	4	0	0	0	5	3	4	5
LMA	0	0	3	4	0	4	0	5	0	4	5	7		3	0	0	0	4	4	0	0	0	3	4	4
LMA	3	3	0	4	0	4	0	5	5	7	8	9		3	0	3	0	4	4	0	0	0	3	4	7
LMA	0	0	3	4	0	4	0	5	0	4	5	7		3	3	0	0	0	4	0	0	0	3	3	4
LMA	3	3	3	0	4	0	0	0	5	3	7	8		3	3	3	4	4	0	0	0	5	7	7	8
LMA	3	3	3	4	4	4	0	0	5	7	7	12		0	3	3	4	4	4	5	5	5	9	12	12
LMA	0	0	3	0	0	4	5	5	0	5	5	7		3	3	0	0	0	4	0	0	0	3	3	4
